# Supplementary material for: Evanescent Wave Optical-Fiber Aptasensor for Rapid Detection of Zearalenone in Corn with Unprecedented Sensitivity
Source: Biosensors (Basel). 2022 Jun 22;12(7):438. doi: 10.3390/bios12070438 (PMC9313073; doi:10.3390/bios12070438)
Supplement: Supplementary file 1 [file biosensors-12-00438-s001.zip]

Archive with 1 entries (1 files):
- biosensors-1775658-supplementary.pdf
